# Supplementary material for: High Bio-Content Thermoplastic Polyurethanes from Azelaic Acid
Source: Molecules. 2022 Jul 30;27(15):4885. doi: 10.3390/molecules27154885 (PMC9370010; doi:10.3390/molecules27154885)
Supplement: Supplementary file 1 [file molecules-27-04885-s001.zip]

Archive with 1 entries (1 files):
- molecules-1789750-supplementary.pdf
